# Supplementary material for: Caregivers’ View of Socio-Medical Care in the Terminal Phase of Amyotrophic Lateral Sclerosis—How Can We Improve Holistic Care in ALS?
Source: J Clin Med. 2022 Jan 4;11(1):254. doi: 10.3390/jcm11010254 (PMC8745628; doi:10.3390/jcm11010254)
Supplement: Supplementary file 1 [file jcm-11-00254-s001.zip]

Archive with 1 entries (1 files):
- jcm-1520073-supplementary.pdf
